# Supplementary material for: Propensity scores as a novel method to guide sample allocation and minimize batch effects during the design of high throughput experiments
Source: BMC Bioinformatics. 2023 Mar 7;24:86. doi: 10.1186/s12859-023-05202-6 (PMC9990331; doi:10.1186/s12859-023-05202-6)
Supplement: Supplementary file 1 — Additional file 1. This supplementary file includes the code used to develop the optimal allocation algorithm described in the methods section. The following programs are included in this file: (A) data processing, (B) testing association with gene expression, (C) propensity score based sample allocation algorithm, (D) simulating batch effects and testing performance, (E) summarizing performance. [file 12859_2023_5202_MOESM1_ESM.zip]

Archive with 14 entries (14 files):
- 0_Data Processing_GitHub.R
- 1_Expression Association_GitHub.R
- 2_Creating Optimal Permutation Dataset_GitHub.R
- 3_Simulation Testing_Batch Effect_GitHub.R
- 4_Batch Effect Simulation Output_GitHub.R
- Age.HBA1C.Output.Data.Rds
- Batch.Assignment.Revised.Rds
- Expression.Data.Rds
- meQTM.Expression.Array.Rds
- meQTM.Phenotype.Array.Rds
- Pheno.Batch.Effect.Rds
- Pheno.Optimal.Rds
- READ ME.doc
- Simulation.Output.Batch.Effect.Revised.Rds
